# Supplementary material for: Eicosapentaenoic and Docosahexaenoic Acid Supplementation Increases HDL Content in n-3 Fatty Acids and Improves Endothelial Function in Hypertriglyceridemic Patients
Source: Int J Mol Sci. 2023 Mar 11;24(6):5390. doi: 10.3390/ijms24065390 (PMC10049536; doi:10.3390/ijms24065390)
Supplement: Supplementary file 1 [file ijms-24-05390-s001.zip]

Archive with 1 entries (1 files):
- ijms-2275163-supplementary.pdf
